# Supplementary material for: Direct Cell Death Induced by CD20 Monoclonal Antibodies on B Cell Lymphoma Cells Revealed by New Protocols of Analysis
Source: Cancers (Basel). 2023 Feb 9;15(4):1109. doi: 10.3390/cancers15041109 (PMC9954594; doi:10.3390/cancers15041109)
Supplement: Supplementary file 1 [file cancers-15-01109-s001.zip]

Archive with 1 entries (1 files):
- cancers-2174282-supplementary.pptx
